# Supplementary material for: Study of the Lipolysis Effect of Nanoliposome-Encapsulated Ganoderma lucidum Protein Hydrolysates on Adipocyte Cells Using Proteomics Approach
Source: Foods. 2021 Sep 12;10(9):2157. doi: 10.3390/foods10092157 (PMC8468392; doi:10.3390/foods10092157)
Supplement: Supplementary file 1 [file foods-10-02157-s001.zip]

Archive with 1 entries (1 files):
- Supplemetary figures.pdf
